# Supplementary material for: Dynamic Changes in Microbial Communities, Physicochemical Properties, and Flavor of Kombucha Made from Fu-Brick Tea
Source: Foods. 2023 Nov 24;12(23):4242. doi: 10.3390/foods12234242 (PMC10706452; doi:10.3390/foods12234242)
Supplement: Supplementary file 1 [file foods-12-04242-s001.zip]

Archive with 1 entries (1 files):
- foods-2681783-supplementary.pdf
